# Supplementary material for: Aurisin A Complexed with 2,6-Di-O-methyl-β-cyclodextrin Enhances Aqueous Solubility, Thermal Stability, and Antiproliferative Activity against Lung Cancer Cells
Source: Int J Mol Sci. 2022 Aug 29;23(17):9776. doi: 10.3390/ijms23179776 (PMC9456185; doi:10.3390/ijms23179776)
Supplement: Supplementary file 1 [file ijms-23-09776-s001.zip]

Archive with 1 entries (1 files):
- ijms-1851553-supplementary.pdf
